# Supplementary material for: Association of Brain Iron Overload With Brain Edema and Brain Atrophy After Intracerebral Hemorrhage
Source: Front Neurol. 2020 Dec 18;11:602413. doi: 10.3389/fneur.2020.602413 (PMC7775517; doi:10.3389/fneur.2020.602413)
Supplement: Supplementary file 2 [file Table_1.XLSX]

## Sheet: Raw data
ID	Age	SEX (1=MALE)	Hypertension (2=YES)	Diabetes (2=YES)	Intracerebral hemorrhage history (2=YES)	Smoking (2=YES)	Etiology(1=Hypertension,2=CAA,3=unknown)	SBP at admission	DBP at admission	NIHSS at admission	GCS at admission	NIHSS 2 week	mRS 2 week	mRS 3-month	WBC	HGB	PLT	Cr	Glu	PT	TG	TCHO	LDL	HDL	HCY	INR	Mannitol （1=YES）	Glycerol Fructose (1=YES)	Intravenous antihypertensive drugs (1=YES)	Oral antihypertensive drugs (1=YES)	MMSE	MoCA	Location (1=lobar, 2=deep)	Hematoma volume on admission CT	Brain edema volume at day 1	Brain edema volume at day 14	Brain edema volume at day 30	No. of ipsilateral ROI at day 1	No. of ipsilateral ROI at day 14	No. of ipsilateral ROI at day 30	contralateral R2star value at day 1	contralateral R2star value at day 14	contralateral R2star value at day 30	ipsilateral R2star value at day 1	ipsilateral R2star value at day 14	ipsilateral R2star value at day 30	hematoma volume at day 1	hematoma volume at day 14	hematoma volume at day 30
FMC	54	1	2	1	1	2	1	170	110	6	14	2	2	2	10.1	158	234	93.4	7.89	9.9	5.89	6.04	2.65	1.01	20.29	0.98	1	0	0	1	30	28	2	23.6	27.47	50.41	24.17	10	10	10	20.28	23.35	22.41	31.63	41.71	69.74	17.72	21.04	7.17
LZY	54	1	1	2	1	2	3	170	100	9	14	1	1	1	6.8	151	180	90	10.66	10	2.1	4.58	2.9	0.79	8.87		1	1	0	1			2	15.96	21.1	57.15		10	10		17.17	25.43		29.24	31.98		25.05	32.47
WZY	64	1	1	1	1	2	3	188	103	12	10	8	5	1	8.6	148	172	102	4.43	11.1	0.48	3.35	1.96	1.11	19.31	1.1	1	0	1	1	28	27	2	12.82		27.26	14.1		4	10		21.95	14.88		27.05	63.68		14.49	11.52
SSR	83	2	2	1	1	1	1	150	75	4	15	3	2	1	7.4	122	192	92	6.15	10	1.51	6.37	4.95	1.01	25.68	0.99	1	0	0	1			2	28.92						8			18.62			34.78
ZKL	81	1	1	1	1	1	3	125	85	5	15	1	1	2	5.6	155	176	85	5.73	10.9	0.79	4.36	3.06	0.92	42.78	1.08	0	1	0	0	30	26	2	2.77	9.73		0			6			12.22			55.69	1.72		0.54
ZJW	51	1	2	1	1	2	1	170	108	4	15	3	2	2	7.3	153	229	83	4.85	10	1.32	4.79	2.58	1.57		0.99	1	0	0	1	29	23	2	8.18	8.24	13.16		10	10		19.49	14.63		39.65	54.95		4.4	3.8
LFY	72	1	1	1	1	2	3	180	120	11	15	3	1	2	6.22	153	210	73.5	6.45	9.6	1.28	4.65	2.55	1.48		0.95	1	0	0	1			2	21.05	13.34			10			20.58			37.98			18.75
LJL	75	1	1	1	1	1	3	120	80	4	15	3	2	2	6.3	145	167	80	5.09	11.6	0.7	3.77	2.53	0.88	7.89	1.15	1	0	0	0			2	6.28	13.31	14.74	2.41	9	8		19.37	33.05		38.65	49.88		7.61	8.93	3.45
DCS	63	1	2	1	1	2	1	200	140	9	14	4	2	3	6.22	139	191	89	6.37	10.1	1.05	4.79	2.23	1.81	22.59	1	1	0	1	1	24	19	2	28.65	38.37	64.45		10	8		20.98	18.95		24.59	28.03		27.58	28.35
XCL	44	1	2	1	1	2	1	140	90	5	15	1	1	2	6.71	150	159	101	5.73	10	1.77	4.99	2.84	1.41	19.15	0.99	1	0	0	0			2	20.08	30.32	39.07	6.57	10	10	10	19.05	20.23	19.67	39.96	60.93	66.35	32.03	36.45	15.95
NYT	42	1	2	1	1	1	1	120	80	1	15	1	1	1	5.3	142	245	103	7.63	10.1	0.85	5.06	3.83	1.02	16.23	1	1	1	0	1	30	30	2	6.52	19.47		15.51	10	7	10	23.16	25.76	20.15	42.1	39.51	65.2	7.72		2.78
WWC	60	1	1	1	1	1	3	170	105	8	15	5	2	1	6.4	161	186	105	6.51	9.8	1.59	5.23	3.62	1.07	18.75	0.97	1	0	0	1	28	28	2	11.03		29.33	2.09	10	9	10	21.33	17.36	16.6	42.69	33.43	50.23		17.66	8.03
WYH	50	1	2	1	1	1	1	153	94	9	15	6	4	3	6.76	136	167	61	5.29	11.1	1.61	4.22	1.42	1.88		0.99	1	0	0	1	29	26	2	30		44.59		10	10		16.41	17.8		37.86	45.53			49.49
WSY	57	1	2	1	1	2	1	170	100	3	15	2	1	1	6.09	166	220	89	4.81	10.1	1.3	5.65	3.69	1.33	38.47	1	0	1	0	1	29	26	2	1.64		5.31	0.73		6	5		20.27	19.78		31.9	75.61		2.05	0.56
WYJ	66	1	2	1	1	2	1	210	100	6	15	4	2	2	5	136	159	96	5.11	10.5	0.64	3.42	1.62	1.23	56.39	1.04	0	1	0	1			2	9.5	1.99	2.1		6	6		18.76	21.71		64.07	49.83		0.91	0.91
WXR	62	2	2	2	1	1	1	160	90	5	15	2	2	2	7.66	126	243	90	9.99	10.6	1.86	4.64	2.59	1.2	14.51	1.05	1	0	0	1			2	3.26		12.73	0.78		6	7		24.88	28.96		40.62	91.59		1.8	1.97
TSL	80	1	1	1	2	1	3	160	90	15	10	11	5	5	3.6	119	151	91	6.56	10	0.47	4.29	2.77	1.19		0.99	1	1	0	0			1	16.25	16.11	11.04		6	10		14.5	12.73		31.48	35.89		18.95	8.26
TBL	50	1	2	2	1	2	2	180	100	1	15	1	1	1	6.9	163	204	131	6.28		5.43	9.17	3.58	0.94	11.63		1	0	0	1			1	15.59	26.48	29.56	1.6	8	5	8	21.03	23.25	25.1	28.16	18.94	65.54	22.63	40.95	14.31
HDL	61	1	2	1	2	2	1	128	78	14	10	8	4	4	7.7	50.4	208	97	5.77	10.1	1.22	4.9	2.73	1.59	52.42	1	1	0	0	1			2	10.68	12.38	16.62		10	9		20.12	26.33		66.08	68.91		9.13	4.07
GBS	52	1	2	2	1	2	1	130	100	4	15	2	1	1	4.8	134	108	76	10.31	11.7	1.72	4.6	3.11	0.8			1	0	0	1			2	10.89		27.8	5.07		6	7		20.06	19.17		35.68	71.25		14.41	6.5
GSR	71	1	2	1	1	2	1	150	100	6	15	3	4	2	6	169	101	82	4.62	10.1	0.53	2.3	1.1	1.01	11.54	1	1	0	0	0	30	21	1	13.7		18.94			6			18.46			41.05			7
YXP	67	2	2	1	1	1	2	120	80	2	15	2	3	2	6.9	137	261	81	6.2	10.9	2.69	4.75	2.84	0.97		1.08	1	0	0	0	30	26	1	8.67	5.68	8.39		10	6		17.5	18.12		55.22	74.77		6.31	4.67
CX	58	1	2	1	1	2	1	220	120	14	15	9	2	2	6.97	150	178	89.1	6.39	11.9	0.78	3.91	2.42	0.97		1.04	1	0	0	1	30	23	2	17.24	20.44	29.63	14.34	10	10	10	19.36	19.18	18.39	38.22	33.25	43.29	11.22	11.57	6.72
CHJ	42	1	2	1	1	1	1	160	105	13	8	9	4	4	8.9	143	255	79	4.66	12.8	1.09	4.47	3.11	0.81	11.65	1.26	1	0	0	0			2	12.88
SXL	58	2	2	2	1	1	1	170	120	7	14	5	2	2	12.1	122	257	81	6.7	11.3	0.74	3.74	2.49	1.03		1.12	1	0	0	1			2	18.1		8.18	0.87		6	6		20.1	17.76		39.67	53.67		14.1	8.63
MXP	55	1	2	1	1	1	1	160	100	6	15	1	1	2	8.8	169	200	101	4.43	11.4	1.29	4.57	2.87	1.12		1.13	1	0	0	0	30	30	1	14.42			29.27			8			20.63			58.07		23.94	17.92
WZL	37	1	1	1	1	1	3	140	90	6	15	2	1	1	6	159	247	105	5.6	10.7	1.36	4.96	3.6	0.97	11.6	1.06	1	0	0	0	30	30	2	21.9	18.56	40.73	28.89	10	10	10	23.92	21.97	22.05	37.05	38.88	48.71	20.64	40.41	26.5
[truncated: 6 more columns]
